# Supplementary material for: LINC01123 facilitates proliferation, invasion and chemoresistance of colon cancer cells
Source: Biosci Rep. 2020 Aug 7;40(8):BSR20194062. doi: 10.1042/BSR20194062 (PMC7414518; doi:10.1042/BSR20194062)
Supplement: Supplementary Tables S1-S2 [file BSR-2019-4062_supp1.zip]

Archive with 2 entries (2 files):
- BSR-2019-4062_suppST1.xlsx
- BSR-2019-4062_suppST2.xlsx
