# Supplementary material for: LINC01123 facilitates proliferation, invasion and chemoresistance of colon cancer cells
Source: Biosci Rep. 2020 Aug 7;40(8):BSR20194062. doi: 10.1042/BSR20194062 (PMC7414518; doi:10.1042/BSR20194062)
Supplement: Supplementary Tables S1-S2 [file BSR-2019-4062_supp1.zip › BSR-2019-4062_suppST1.xlsx]

## Sheet: Primer sequences
Primer sequences used in RT-qPCR
LINC01123	F GCCTTGCTTACACGGGAGAG
LINC01123	R GTTTTCACACAGCCCCCACAT
MiR-34c-5p	F CCGAGaggcagtg tagttag
MiR-34c-5p	R CTCAACTGGTGTCGTGGA
MiR-516b-5p	F CCGAGatctg gaggtaagaa
MiR-516b-5p	R CTCAACTGGTGTCGTGGA
MiR-34a-5p	F CGAGtggcagtgt cttagct
MiR-34a-5p	R CTCAACTGGTGTCGTGGA
MiR-449a	F CCGAGtggca gtgtattgtt a
MiR-449a	R CTCAACTGGTGTCGTGGA
MiR-449b-5p	F CCGAGaggca gtgtattgtt a
MiR-449b-5p	R CTCAACTGGTGTCGTGGA
MiR-1908-5p	F ATAAcggcgggga cggcga
MiR-1908-5p	R CTCAACTGGTGTCGTGGA
MiR-663a	F TATAAaggcgg ggcgccgc
MiR-663a	R CTCAACTGGTGTCGTGGA
MiR-744-5p	F ATTAtgcggggcta gggcta
MiR-744-5p	R CTCAACTGGTGTCGTGGA
MiR-384	F CCGAGC attc ctagaaattg
MiR-384	R CTCAACTGGTGTCGTGGA
VEGFA	F CTGGAGCGTGTACGTTGGTG
VEGFA	R CTTGCAACGCGAGTCTGTG
SLC25A44	F TGAGAAGGTCTTCAGGCACC
SLC25A44	R GCCAGAGATGAGGGTGAAGG
LGR4	F CCAAGCGCTGGATATCAGTATG
LGR4	R ACAAGGCCTTTGGGTGGAT
TTC19	F AGCGAGCCAAGTTGAGCATT
TTC19	R TGCATTGTCCTCCTGCTTCA
GAPDH	F GGAGCGAGATCCCTCCAAAAT
GAPDH	R GGCTGTTGTCATACTTCTCATGG
U6	F CTCGCTTCGGCAGCACA
U6	R AACGCTTCACGAATTTGCGT
