# Supplementary material for: LINC01123 facilitates proliferation, invasion and chemoresistance of colon cancer cells
Source: Biosci Rep. 2020 Aug 7;40(8):BSR20194062. doi: 10.1042/BSR20194062 (PMC7414518; doi:10.1042/BSR20194062)
Supplement: Supplementary Tables S1-S2 [file BSR-2019-4062_supp1.zip › BSR-2019-4062_suppST2.xlsx]

## Sheet: Sequences used in transfections
Sequences for plasmids
sh-NC	CCGG ACATAGATATAATAAAGAAAG CTCGAG CTTTCTTTATTATATCTATGT TTTTTG
sh-LINC01123#1	CCGG ACTGTATAAAAATAAAGAGAA CTCGAG TTCTCTTTATTTTTATACAG TTTTTG
sh-LINC01123#2	CCGG TCTATTTTGGCTTGTATTGAC CTCGAG GTCAATACAAGCCAAAATAGA TTTTTG
NC mimics	gagugagc agucuaugug gucau
MiR-34c-5p mimics	aggcagug uaguuagcug auugc
NC inhibitor	cagccauacacucugcacuguaa
MiR-34c-5p inhibitor	gcaaucagcuaacuacacugccu
pcDNA3.1/LINC01123	actcttctgc gggaagggct tggcgtagac cgcgcactgg aaggcgtgcg cgcaggtgtg cgtgaccatg tgcttgaaac ggcagtagcg cagcgagaag gatcgccatc acacggcgca ctggtgcggc ttctcccccg agtggatgaa catgtgcttg gtgtcgtttt tccttgagct gaacgtcttg caacagtggc cgcacgcata gctgccccag atcccggaag aaaatctctc ccacaccact gtagtcagag aggccagtgg gtgcatggaa ctcctcgcac gcgctgtcag cagcagcagt gaggaagccg gcagcacagt ctgggaagga aggaggtgct tggctctctc ccg…
pcDNA3.1/VEGFA	ctga cggacagaca gacagacacc gcccccagcc ccagctacca cctcctcccc ggccggcggc ggacagtgga cgcggcggcg agccgcgggc aggggccgga gcccgcgccc ggaggcgggg tggagggggt cggggctcgc ggcgtcgcac tgaaactttt cgtccaactt ctgggctgtt ctcgcttcgg aggagccgtg gtccgcgcgg gggaagccga gccgagcgga gccgcgagaa gtgctagctc gggccgggag gagccgcagc cggaggaggg ggaggaggaa gaagagaagg aagaggagag ggggccgcag tggcgactcg gcgctcggaa gccgggctca tggacgggt…
